# Supplementary material for: Immunization with a novel mRNA vaccine, TGGT1_216200 mRNA-LNP, prolongs survival time in BALB/c mice against acute toxoplasmosis
Source: Front Immunol. 2023 Apr 14;14:1161507. doi: 10.3389/fimmu.2023.1161507 (PMC10140528; doi:10.3389/fimmu.2023.1161507)
Supplement: Supplementary file 2 [file DataSheet_2.xlsx]

## Sheet: Sheet1
IgG															IgG1
	WEEK	BLANK	BLANK	BLANK	LNP	LNP	LNP	216200 mRNA-LNP	216200 mRNA-LNP	216200 mRNA-LNP						WEEK	BLANK	BLANK	BLANK	LNP	LNP	LNP	216200 mRNA-LNP	216200 mRNA-LNP	216200 mRNA-LNP
MOUSE1	0	256	256	256	512	512	512	512	512	512					MOUSE1	6	512	512	512	256	256	256	8192	8192	8192
MOUSE2	0	256	256	256	256	256	256	256	256	256					MOUSE2	6	512	256	512	512	256	512	8192	8192	8192
MOUSE3	0	256	256	256	512	512	512	512	512	512					MOUSE3	6	256	256	256	256	256	256	16384	16384	16384
MOUSE4	0	256	256	256	256	256	256	256	256	256					MOUSE4	6	256	256	256	512	256	256	16384	16384	16384
MOUSE5	0	512	512	512	256	256	256	256	256	256					MOUSE5	6	256	256	256	256	256	256	8192	8192	8192
MOUSE6	0	256	256	256	256	256	256	256	256	256					MOUSE6	6	512	256	256	512	512	512	8192	8192	8192
MOUSE7	0	512	512	512	256	256	256	256	256	256					MOUSE7	6	256	512	512	256	256	256	8192	8192	8192
MOUSE8	0	256	256	256	512	512	512	512	512	512					MOUSE8	6	512	256	256	256	256	256	8192	8192	8192
MOUSE1	2	512	512	512	256	256	256	8192	8192	8192
MOUSE2	2	256	256	256	512	512	512	8192	8192	8192
MOUSE3	2	256	256	256	256	256	256	5120	5120	5120
MOUSE4	2	256	256	256	512	512	512	16384	16384	16384
MOUSE5	2	256	256	256	256	256	256	8192	8192	8192
MOUSE6	2	512	512	512	512	512	512	5120	5120	5120
MOUSE7	2	256	256	256	256	256	256	16384	16384	16384					IgG2a
MOUSE8	2	512	512	512	256	256	256	8192	8192	8192						WEEK	BLANK	BLANK	BLANK	LNP	LNP	LNP	216200 mRNA-LNP	216200 mRNA-LNP	216200 mRNA-LNP
MOUSE1	4	512	512	512	512	512	512	8192	8192	8192					MOUSE1	6	256	256	256	512	512	512	16384	16384	16384
MOUSE2	4	256	256	256	256	256	256	16384	16384	16384					MOUSE2	6	512	512	256	256	256	256	8192	8192	8192
MOUSE3	4	256	256	256	512	512	512	16384	16384	16384					MOUSE3	6	128	128	128	512	512	512	16384	16384	16384
MOUSE4	4	256	256	256	256	256	256	8192	8192	8192					MOUSE4	6	256	256	256	256	256	256	16384	16384	16384
MOUSE5	4	256	256	256	512	512	512	8192	8192	8192					MOUSE5	6	256	256	512	512	256	256	32768	32768	32768
MOUSE6	4	512	512	512	256	256	256	8192	8192	8192					MOUSE6	6	256	256	256	256	256	256	16384	16384	16384
MOUSE7	4	256	256	256	256	256	256	16384	16384	16384					MOUSE7	6	512	512	512	256	256	256	16384	16384	16384
MOUSE8	4	512	512	512	512	512	512	16384	16384	16384					MOUSE8	6	512	256	256	256	256	256	16384	16384	16384
MOUSE1	6	256	256	256	256	256	256	32768	32768	32768
MOUSE2	6	256	256	256	512	512	512	32768	32768	32768
MOUSE3	6	512	512	512	256	256	256	16384	16384	16384
MOUSE4	6	256	256	256	512	512	512	16384	16384	16384
MOUSE5	6	512	512	512	256	256	256	16384	16384	16384
MOUSE6	6	512	512	512	512	512	512	16384	16384	16384
MOUSE7	6	256	256	256	256	256	256	32768	32768	32768
MOUSE8	6	512	512	512	256	256	256	8192	8192	8192
